# Supplementary material for: Photoresponsive molecular tweezers modulate Taspase 1 activity
Source: RSC Chem Biol. 2025 Sep 5;6(12):1837–47. doi: 10.1039/d5cb00069f (PMC12419465; doi:10.1039/d5cb00069f)
Supplement: CB-006-D5CB00069F-s001 [file CB-006-D5CB00069F-s001.zip]

Archive with 3 entries (3 files):
- pdb.eni
- Switchable_Tweezers.enl
- sdb.eni
